# Supplementary material for: BabA-mediated adherence of pediatric ulcerogenic H. pylori strains to gastric mucins at neutral and acidic pH
Source: Virulence. 2018 Nov 5;9(1):1699–717. doi: 10.1080/21505594.2018.1532243 (PMC7000205; doi:10.1080/21505594.2018.1532243)
Supplement: Supplemental Material [file kvir-09-01-1532243-g000.xlsx]

## Sheet: Monkey gastric O-glycan
									101215_es18			101215_es19			101215_es20
									CH2 [6]			DHOY			DHOD
	Mass[1]	Composition[2]	Putative structures [3]	Core [4]	alphaGlcNAc [5]	Sialylation	LacdiNAc [5]	Lewis [5]	RT [7]	Intensity [8]	Percentage [8]	RT4	Intensity4	Percentage2	RT5	Intensity5	Percentages
	384	Hex1HexNAc1	Galβ1-3GalNAcol	1	0	0	0	0	nd	0	0	7	511.22	0.0265099	nd	0	0
	425	HexNAc2	GlcNAcβ1-3GalNAcol	3	0	0	0	0	5.62	2360.74	0.0819373	5.02	4311.15	0.22356	5.04	232.25	0.0165108
	513	NeuAc1HexNAc1	NeuAcα2-6GalNAcol	0	0	1	0	0	12.26	4942.44	0.171544	12.16	3246.15	0.168333	12.08	34812	2.47481
	529	NeuGc1HexNAc1	NeuGcα2-6GalNAcol	0	0	1	0	0	nd	0	0	11.91	825.8	0.0428229	nd	0	0
	530	Hex1HexNAc1deHex1	Fucα1-2Galβ1-3GalNAcol	1	0	0	0	H3	20.85	14730.4	0.511268	20.76	7984.3	0.414036	20.83	4566.71	0.324651
	587	Hex1HexNAc2	Galβ1-3(GlcNAcβ1-6)GalNAcol	2	0	0	0	0	nd	0	0	11.67	2868.57	0.148753	nd	0	0
	587	Hex1HexNAc2	GlcNAcα1-4Galβ1-3GalNAcol	1	1	0	0	0	12.04	86332.6	2.99646	11.98	10047	0.520998	11.96	100744	7.16199
	587	Hex1HexNAc2	Galβ1-4GlcNAcβ1-3GalNAcol	3	0	0	0	0	12.84	235682	8.1801	12.8	243330	12.6182	12.8	44350.8	3.15293
	587	Hex1HexNAc2	Galβ1-3GlcNAcβ1-3GalNAcol	3	0	0	0	0	13.22	51054.8	1.77203	13.15	60253.1	3.1245	13.18	6437.04	0.457614
	628	HexNAc3	GalNAcβ1-4GlcNAcβ1-3GalNAcol	3	0	0	1	0	12.37	2415.04	0.0838219	nd	0	0	nd	0	0
	628	HexNAc3	GlcNAcβ1-3(GlcNAcβ1-6)GalNAcol	4	0	0	0	0	nd	0	0	12.44	6845.84	0.355	12.47	3701.68	0.263155
	675	NeuAc1Hex1HexNAc1	Galβ1-3(NeuAcα2-6)GalNAcol	1	0	1	0	0	nd	0	0	nd	0	0	13.6	20084.8	1.42784
	675	NeuAc1Hex1HexNAc1	NeuAcαα2-3Galβ1-3GalNAcol	1	0	1	0	0	nd	0	0	16.04	12926	0.670296	16	5144.63	0.365736
	691	NeuGc1Hex1HexNAc1	NeuGcα2-3Galβ1-3GalNAcol	1	0	1	0	0	nd	0	0	15.88	8697.86	0.451038	nd	0	0
	692	Hex2HexNAc1deHex1	Galα1-3(Fucα1-2)Galβ1-3GalNAcol	1	0	0	0	B	15.92	14904.7	0.517317	nd	0	0	15.83	5507.16	0.391508
	716	NeuAc1HexNAc2	GlcNAcβ1-3(NeuAcα2-6)GalNAcol	3	0	1	0	0	13.68	9248	0.320982	13.56	6316.23	0.327536	nd	0	0
	732	NeuGc1HexNAc2	GlcNAcβ1-3(NeuGcα2-6)GalNAcol	3	0	1	0	0	nd	0	0	13.47	4355.32	0.225851	nd	0	0
	733	Hex1HexNAc2deHex1	Galβ1-4(Fucα1-3)GlcNAcβ1-3GalNAcol	3	0	0	0	Le a/x	10.47	40386.9	1.40176	10.43	6548.62	0.339587	10.45	2371.33	0.16858
	733	Hex1HexNAc2deHex1	Fucα1-2Galβ1-3GlcNAcβ1-3GalNAcol	3	0	0	0	H1	14.8	48634.8	1.68803	14.77	73576.9	3.81542	14.78	15292.4	1.08715
	749	Hex2HexNAc2	Galβ1-3(Galβ1-4GlcNAcβ1-6)GalNAcol	2	0	0	0	0	nd	0	0	14.28	17578.4	0.911549	nd	0	0
	790	Hex1HexNAc3	GlcNAcα1-4Galβ1-3(GlcNAcβ1-6)GalNAcol	2	1	0	0	0	13.98	29502.7	1.02399	nd	0	0	13.96	31289.7	2.22441
	790	Hex1HexNAc3	GlcNAcα1-4Galβ1-4GlcNAcβ1-3GalNAcol	1	1	0	0	0	14.37	53652.8	1.8622	nd	0	0	14.87	49458.2	3.51602
	790	Hex1HexNAc3	GlcNAcβ1-3(Galβ1-4GlcNAcβ1-6)GalNAcol	3	0	0	0	0	15.05	59816	2.07611	14.92	223481	11.5889	nd	0	0
	821	NeuAc1Hex1HexNAc1deHex1	Fucα1-2Galβ1-3(NeuAcα2-6)GalNAcol	1	0	1	0	H3	nd	0	0	nd	0	0	25.39	1574.36	0.111922
	895	Hex2HexNAc2deHex1	Galα1-3(Fucα1-2)Galβ1-4GlcNAcβ1-3GalNAc	3	0	0	0	B	14.43	331602	11.5093	14.42	99624.9	5.16617	14.41	27191.2	1.93304
	952	Hex2HexNAc3	GlcNAcα1-4Galβ1-3Gal(Galβ1-4GlcNAcβ1-6)GalNAcol	2	1	0	0	0	nd	0	0	nd	0	0	15.81	14106.8	1.00286
	952	Hex2HexNAc3	Galβ1-4GlcNAcβ1-3(Galβ1-4GlcNAcβ1-6)GalNAcol	4	0	0	0	0	17.21	66956.6	2.32395	17.22	196033	10.1655	17.17	47800.7	3.39818
	952	Hex2HexNAc3	Galβ1-3GlcNAcβ1-3Galβ1-4GlcNAcβ1-3GalNAcol	3	0	0	0	0	19.42	42327.7	1.46912	19.39	4904.06	0.254306	nd	0	0
	966	NeuAc2Hex1HexNAc1	NeuAcα2-3Galβ1-3(NeuAcα2-6)GalNAcol	1	0	1	0	0	nd	0	0	nd	0	0	23.67	3223.77	0.22918
	982	NeuAc1NeuGc1Hex1HexNAc1	NeuGcα2-3Galβ1-3(NeuAcα2-6)GalNAcol	1	0	1	0	0	nd	0	0	nd	0	0	23.7	2267.76	0.161217
	993	Hex1HexNAc3	GlcNAcβ1-3(GlcNAcα1-4Galβ1-4GlcNAcβ1-6)GalNAcol	3	1	0	0	0	15.69	142489	4.94554	15.76	17891.8	0.927801	15.73	37462.5	2.66324
	1040	NeuAc1Hex2HexNAc2	NeuAcα2-3Galβ1-3(Galβ1-4GlcNAcβ1-6)GalNAcol	2	0	1	0	0	nd	0	0	20.2	5644.39	0.292697	nd	0	0
	1041	Hex2HexNAc2deHex2	Galα1-3(Fucα1-2)Gal(Fuc)GlcNAcβ1-3GalNAcol	3	0	0	0	Ble a/x	12.04	36232.2	1.25756	12.16	6619.87	0.343282	nd	0	0
	1056	NeuGc1Hex2HexNAc2	NeuGcα2-3Galβ1-3(Galβ1-4GlcNAcβ1-6)GalNAcol	2	0	1	0	0	nd	0	0	20.03	3320.07	0.172166	nd	0	0
	1057	Hex3HexNAc2deHex1	Galβ1-3[Fucα1-2(Galα1-3)Galβ1-4GlcNAcβ1-6]GalNAcol	2	0	0	0	B	14.24	32487.4	1.12758	14.23	11089	0.575033	14.17	12833.4	0.912337
	1081	NeuAc1Hex1HexNAc3	GlcNAcβ1-3(NeuAcα2-3Galβ1-4GlcNAcβ1-6)GalNAcol	4	0	1	0	0	27.83	1491.58	0.0517702	26.74	56242.5	2.91653	27.15	9275.05	0.65937
	1098	Hex2HexNAc3deHex1	GlcNAcβ1-3[Galα1-3(Fucα1-2)Galβ1-4GlcNAcβ1-6]GalNAcol	4	0	0	0	B	14.89	61348.4	2.1293	nd	0	0	14.89	40122	2.85231
	1098	Hex2HexNAc3deHex1	GlcNAcα1-4Galβ1-3(Fucα1-2Galβ1-4GlcNAcβ1-6)GalNAcol	2	1	0	0	H2	16.34	56919.9	1.97559	nd	0	0	nd	0	0
	1098	Hex2HexNAc3deHex1	Gal(Fuc)GlcNAcβ1-3(Galβ1-4GlcNAcβ1-6)GalNAcol	4	0	0	0	Le a/x	nd	0	0	nd	0	0	17.68	9923.53	0.705471
	1155	Hex2HexNAc4	GlcNAcα1-4Galβ1-3(GlcNAcα1-4Galβ1-4GlcNAcβ1-6)GalNAcol	2	1	0	0	0	16.66	128989	4.47699	16.69	7192.66	0.372984	16.57	149224	10.6085
	1155	Hex2HexNAc4	Gal-GlcNAcβ1-3(GlcNAcα1-4Galβ1-4GlcNAcβ1-6)GalNAcol	4	1	0	0	0	17.66	86764.9	3.01146	17.73	20620.1	1.06928	17.63	35763	2.54242
	1155	Hex2HexNAc4	GlcNAcα1-4Galβ1-4GlcNAcβ1-3(Gal-GlcNAcβ1-6)GalNAcol	4	1	0	0	0	20.33	11836.4	0.410821	20.01	16853.3	0.873947	nd	0	0
	1186	NeuAc1Hex2HexNAc2deHex1	Galβ1-3[NeuAcα2-3Galβ1-4(Fucα1-3)GlcNAcβ1-6]GalNAcol	2	0	1	0	sLe a/x	nd	0	0	nd	0	0	18.23	11355.8	0.807292
	1203	Hex3HexNAc2deHex2	Galβ1-3[Galα1-3(Fucα1-2)Gal(Fuc)GlcNAcβ1-6]GalNAcol	2	0	0	0	Ble a/x	13.41	11613.8	0.403096	13.32	3560.16	0.184617	13.34	13043.4	0.927266
	1227	NeuAc1Hex1HexNAc3deHex1	GlcNAcβ1-3[NeuAcα2-3Gal(Fuc)GlcNAcβ1-6]GalNAcol	4	0	1	0	sLe a/x	nd	0	0	19.41	10521.1	0.545583	19.37	6224.64	0.442514
	1243	NeuAc1Hex2HexNAc3	NeuAcα2-3Galβ1-3[GlcNAcα1-4Galβ1-4GlcNAcβ1-6]GalNAcol	2	1	1	0	0	21.28	7371.58	0.255855	nd	0	0	21.13	4234.58	0.301039
	1244	Hex2HexNAc3deHex2	Galα1-3(Fucα1-2)Gal(Fuc)GlcNAcβ1-3(GlcNAcβ1-6)GalNAcol	4	0	0	0	Ble a/x	13.8	17080	0.592818	13.75	19645.3	1.01873	13.8	7952.56	0.565353
	1244	Hex2HexNAc3deHex2	GlcNAcα1-4Galβ1-3[Fucα1-2Gal(Fuc)GlcNAcβ1-6]GalNAcol	2	1	0	0	Le b/y	19.33	12522.8	0.434644	nd	0	0	19.27	5527.56	0.392958
	1260	Hex3HexNAc3deHex1	GlcNAcα1-4Galβ1-3[Galα1-3(Fucα1-2)Galβ1-4GlcNAcβ1-6]GalNAcol	2	1	0	0	B	16.31	211901	7.35473	16.22	95080	4.93049	16.26	215821	15.3429
	1260	Hex3HexNAc3deHex1	Galα1-3(Fucα1-2)Galβ1-4GlcNAcβ1-3(Galβ1-4GlcNAcβ1-6)GalNAcol	4	0	0	0	B	16.66	83634.1	2.9028	nd	0	0	nd	0	0
	1301	Hex2HexNAc4deHex1	Gal(Fuc)GlcNAcβ1-3(GlcNAcα1-4Galβ1-4GlcNAcβ1-6)GalNAcol	4	1	0	0	Le a/x	16.12	47341.2	1.64313	nd	0	0	nd	0	0
	1301	Hex2HexNAc4deHex1	Fucα1-2Galβ1-4GlcNAcβ1-3(GlcNAcα1-4Galβ1-4GlcNAcβ1-6)GalNAcol	4	1	0	0	H2	20.87	7457.73	0.258845	nd	0	0	nd	0	0
	1317	Hex3HexNAc4	Gal-GlcNAcβ1-3Galβ1-4GlcNAcβ1-3 (Gal-GlcNAcβ1-6)GalNAcol	4	0	0	0	0	21.4	19837.6	0.68853	21.36	36506.7	1.8931	21.32	4209.97	0.29929
	1317	Hex3HexNAc4	Gal-GlcNAcβ1-3 (Gal-GlcNAcβ1-3Galβ1-4GlcNAcβ1-6)GalNAcol	4	0	0	0	0	22.95	1545.41	0.0536385	nd	0	0	nd	0	0
	1331	NeuAc2Hex2HexNAc2	NeuAcα2-3Galβ1-3(NeuAcα2-3Galβ1-4GlcNAcβ1-6)GalNAcol	2	0	1	0	0	nd	0	0	32.6	936.11	0.0485431	33.25	3956.37	0.281261
	1332	NeuAc1Hex2HexNAc2deHex2	NeuAcα2-3Gaβ1-3[Fucα1-2Galβ1-4(Fucα1-3)GlcNAcβ1-6]GalNAcol	2	0	1	0	sLe a/x	nd	0	0	nd	0	0	24.87	4037.1	0.287
	1358	Hex2HexNAc5	GlcNAcα1-4Gal-GlcNAcβ1-3(GlcNAcα1-4Gal-GlcNAcβ1-6)GalNAcol	4	1	0	0	0	18.54	124263	4.31295	nd	0	0	18.54	39302.4	2.79404
	1358	Hex2HexNAc5	GlcNAcβ1-3(GlcNAcα1-4Gal-GlcNAcβ1-3Galβ1-4GlcNAcβ1-6)GalNAcol	4	1	0	0	0	nd	0	0	20.34	16873.2	0.874978	nd	0	0
	1389	NeuAc1Hex2HexNAc3deHex1	GlcNAcα1-4Galβ1-3[NeuAcα2-3Gal(Fuc)GlcNAcβ1-6]GalNAcol	2	1	1	0	sLe a/x	20.51	9718.99	0.33733	nd	0	0	20.26	66701	4.74183
	1406	Hex3HexNAc3deHex2	GlcNAcα1-4Galβ1-3[Galα1-3(Fucα1-2)Gal-(Fuc)GlcNAcβ1-6]GalNAcol	2	1	0	0	Ble a/x	15.2	22069.6	0.765998	15.32	36154	1.87481	15.18	173773	12.3537
	1406	Hex3HexNAc3deHex2	Galα1-3(Fucα1-2)Gal(Fuc)GlcNAcβ1-3(Gal-GlcNAcβ1-6)GalNAcol	4	0	0	0	Ble a/x	nd	0	0	16.01	6048.27	0.313641	nd	0	0
	1446	NeuAc1Hex2HexNAc4	NeuAcα2-3Galβ1-4GlcNAcβ1-3(GlcNAcα1-4Galβ1-4GlcNAcβ1-6)GalNAcol	4	0	1	0	0	nd	0	0	27.59	8501.58	0.44086	nd	0	0
	1447	Hex2HexNAc4deHex2	Fucα1-2Gal(Fuc)GlcNAcβ1-3(GlcNAcα1-4Galβ1-4GlcNAcβ1-6)GalNAcol	4	1	0	0	Le b/y	19.79	12921.8	0.448494	nd	0	0	nd	0	0
	1463	Hex3HexNAc4deHex1	GlcNAcβ1-3[Galα1-3(Fucα1-2)Gal-GlcNAcβ1-3Galβ1-4GlcNAcβ1-6]GalNAcol	4	0	0	0	B	nd	0	0	17.41	60498.2	3.13721	nd	0	0
	1463	Hex3HexNAc4deHex1	GlcNAcα1-4Galβ1-4GlcNAcβ1-3[Galα1-2(Fucα1-2)Galβ1-4GlcNAcβ1-6]GalNAcol	4	1	0	0	B	17.5	52964.4	1.8383	nd	0	0	17.31	14106.2	1.00282
	1463	Hex3HexNAc4deHex1	Galα1-2(Fucα1-2)Galβ1-4GlcNAcβ1-3 (GlcNAcα1-4Galβ1-4GlcNAcβ1-6)GalNAcol	4	1	0	0	B	17.95	3038.66	0.105467	nd	0	0	17.88	22582.4	1.6054
	1463	Hex3HexNAc4deHex1	Gal-GlcNAcβ1-3(Fucα1-2Gal-GlcNAcβ1-3Galβ1-4GlcNAcβ1-6)GalNAcol	4	0	0	0	H	nd	0	0	20.55	9968.19	0.516913	nd	0	0
	1477	NeuAc2Hex2HexNAc2deHex1	NeuAcα2-3Galβ1-3[NeuAcα2-3Gal(Fuc)GlcNAcβ1-6]GalNAcol	2	0	1	0	sLe a/x	nd	0	0	25.92	2754.22	0.142824	nd	0	0
	1520	Hex3HexNAc5	GlcNAcα1-4Gal-GlcNAcβ1-3(Gal-GlcNAcβ1-3Galβ1-4GlcNAcβ1-6)GalNAcol	4	1	0	0	0	nd	0	0	21.49	35085.2	1.81939	21.53	4410.63	0.313555
	1520	Hex3HexNAc5	Galβ1-4GlcNAcβ1-3(GlcNAcα1-4Galβ1-4GlcNAcβ1-3Galβ1-4GlcNAcβ1-6)GalNAcol	4	1	0	0	0	23.07	767.17	0.0266272	nd	0	0	nd	0	0
	1520	Hex3HexNAc5	GlcNAcβ1-3(Gal-GlcNAcβ1-3Galβ1-4GlcNAcβ1-3Galβ1-4GlcNAcβ1-6)GalNAcol	4	1	0	0	0	nd	0	0	23.51	1147.43	0.0595014	nd	0	0
	1568	Hex4HexNAc3deHex2	Fucα1-2Gal-GlcNAcβ1-3Galβ1-3[Galα1-3(Fucα1-2)Galβ1-4GlcNAcβ1-6]GalNAcol	2	0	0	0	B	nd	0	0	17.64	7501.55	0.389002	nd	0	0
	1568	Hex4HexNAc3deHex2	Galα1-3(Fucα1-2)Galβ1-4GlcNAcβ1-3[Galα1-3(Fucα1-2)Galβ1-4GlcNAcβ1-6]GalNAcol	4	0	0	0	B	17.86	20354.5	0.706471	17.92	2291.73	0.118841	17.82	4465.04	0.317423
	1592	NeuAc1Hex2HexNAc4deHex1	NeuAcα2-3Gal-GlcNAcβ1-3Gal(Fuc)GlcNAcβ1-3(GlcNAcβ1-6)GalNAcol	4	0	1	0	Le a/x	nd	0	0	nd	0	0	24.11	459.67	0.0326783
	1609	Hex3HexNAc4deHex2	Galα1-3(Fucα1-2)Gal-GlcNAcβ1-3[GlcNAcα1-4Gal(Fuc)GlcNAcβ1-6]GalNAcol	4	1	0	0	B	nd	0	0	15.81	7253.14	0.376121	nd	0	0
	1609	Hex3HexNAc4deHex2	Galα1-3(Fucα1-2)Gal(Fuc)GlcNAcβ1-3(GlcNAcα1-4Galβ1-4GlcNAcβ1-6)GalNAcol	4	1	0	0	Ble a/x	16.53	71486.3	2.48117	nd	0	0	16.53	29094.1	2.06832
	1609	Hex3HexNAc4deHex2	GlcNAcβ1-3[Galα1-3(Fucα1-2)Gal(Fuc)GlcNAcβ1-3Galβ1-4GlcNAcβ1-6)GalNAcol	4	1	0	0	Ble a/x	nd	0	0	16.99	22536.2	1.16864	nd	0	0
	1625	Hex4HexNAc4deHex1	Galβ1-4GlcNAcβ1-3[Galα1-3(Fucα1-2)Gal-GlcNAcβ1-3Galβ1-4GlcNAcβ1-6]GalNAcol	4	0	0	0	B	18.85	103465	3.59108	18.79	122209	6.3373	18.72	22328.1	1.58732
	1625	Hex4HexNAc4deHex1	Galα1-3(Fucα1-2)Gal-GlcNAcβ1-3Galβ1-4GlcNAcβ1-3Galβ1-4GlcNAcβ1-3GalNAcol	3	0	0	0	B	20.65	42009.3	1.45807	20.73	4640.15	0.240621	nd	0	0
	1666	Hex3HexNAc5deHex1	Galβ1-4GlcNAcβ1-3[GlcNAcα1-4Gal(Fuc)GlcNAcβ1-3Galβ1-4GlcNAcβ1-6]GalNAcol	4	1	0	0	Le a/x	17.57	30526.2	1.05951	nd	0	0	nd	0	0
	1666	Hex3HexNAc5deHex1	Gal-GlcNAcβ1-3[GlcNAcα1-3Gal-GlcNAcβ1-3Gal(Fuc)GlcNAcβ1-6]GalNAcol	4	1	0	0	Le a/x	nd	0	0	19.02	6056.95	0.314091	nd	0	0
	1680	NeuAc2Hex2HexNAc3deHex1	NeuAcα2-3Gal(Fuc)GlcNAcβ1-3(NeuAcα2-3Gal-GlcNAcβ1-3)GalNAcol	4	0	1	0	sLe a/x	nd	0	0	32.37	1452.33	0.0753124	nd	0	0
	1682	Hex4HexNAc5	Galβ1-4GlcNAcβ1-3(Gal-GlcNAcβ1-3Galβ1-4GlcNAcβ1-3Galβ1-4GlcNAcβ1-6)GalNAcol	4	0	0	0	0	24.26	2538.74	0.0881153	24.15	4728.71	0.245213	nd	0	0
	1682	Hex4HexNAc5	Gal-GlcNAcβ1-3Galβ1-4GlcNAcβ1-3(Gal-GlcNAcβ1-3Galβ1-4GlcNAcβ1-6)GalNAcol	4	0	0	0	0	24.71	1413.72	0.0490678	24.73	3145.69	0.163124	nd	0	0
	1696	NeuAc2Hex3HexNAc3	NeuAcα2-3Galβ1-3(NeuAcα2-3Galβ1-4GlcNAcβ1-3Galβ1-4GlcNAcβ1-6)GalNAcol	2	0	1	0	0	nd	0	0	33.18	240.31	0.0124616	nd	0	0
	1714	Hex4HexNAc3deHex3	Galα1-3(Fucα1-2)Gal(Fuc)GlcNAcβ1-3[Galα1-3(Fucα1-2)Galβ1-4GlcNAcβ1-6]GalNAcol	4	0	0	0	Ble a/x	16.74	23564.3	0.817878	16.78	2235.32	0.115915	nd	0	0
	1723	Hex3HexNAc6	GlcNAcα1-4Galβ1-3GlcNAcβ1-3(GlcNAcα1-4Galβ1-4GlcNAcβ1-3Galβ1-4GlcNAcβ1-6)GalNAcol	4	1	0	0	0	23	4450.49	0.154469	nd	0	0	22.99	1493.15	0.106149
	1754	NeuAc1Hex3HexNAc4deHex1	Gal-GlcNAcβ1-3[NeuAcα2-3Gal-GlcNAcβ1-3Gal(Fuc)GlcNAcβ1-6]GalNAcol	4	0	1	0	Le a/x	nd	0	0	24.43	2546.41	0.132047	nd	0	0
	1755	Hex3HexNAc4deHex3	GlcNAcα1-4Galβ1-3[Fucα1-2Gal(Fuc)GlcNAcβ1-3Gal(Fuc)GlcNAcβ1-6]GalNAcol	2	1	0	0	Le b/y	20.24	533.14	0.0185044	15.6	10716.2	0.5557	nd	0	0
	1771	Hex4HexNAc4deHex2	Galα1-3(Fucα1-2)Galβ1-4GlcNAcβ1-3Gal(Fuc)GlcNAcβ1-3Galβ1-4GlcNAcβ1-3GalNAcol	1	0	0	0	Ble a/x	17.11	47387.3	1.64473	nd	0	0	nd	0	0
	1771	Hex4HexNAc4deHex2	Galβ1-4GlcNAcβ1-3[Galα1-3(Fucα1-2)Gal-GlcNAcβ1-3Gal(Fuc)GlcNAcβ1-6]GalNAcol	4	0	0	0	Ble a/x	17.59	9442.45	0.327731	nd	0	0	nd	0	0
	1771	Hex4HexNAc4deHex2	Gal-GlcNAcβ1-3[Galα1-3(Fucα1-2)Gal(Fuc)GlcNAcβ1-3Galβ1-4GlcNAcβ1-6]GalNAcol	4	0	0	0	Ble a/x	nd	0	0	18.57	35112.1	1.82078	18.54	7402.9	0.526278
	1771	Hex4HexNAc4deHex2	Gal(Fuc)GlcNAcβ1-3[Galα1-3(Fucα1-2)Gal-GlcNAcβ1-3Galβ1-4GlcNAcβ1-6]GalNAcol	4	0	0	0	Ble a/x	19.19	12090.7	0.419648	19.18	18653.3	0.967292	19.14	5456.42	0.387901
	1811	NeuAc1Hex3HexNAc5	NeuAcα2-3(GalNAcβ1-4)Gal-GlcNAcβ1-3Galβ1-4GlcNAcβ1-3Galβ1-4GlcNAcβ1-3GalNAcol	3	0	1	0	0	nd	0	0	30.57	1135.96	0.0589066	nd	0	0
	1826	NeuAc2Hex2HexNAc3deHex2	NeuAcα2-3Gal(Fuc)GlcNAcβ1-3[NeuAcα2-3Gal(Fuc)GlcNAcβ1-6]GalNAcol	4	0	1	0	sLe a/x	nd	0	0	25.94	2001.57	0.103794	nd	0	0
	1828	Hex4HexNAc5deHex1	GlcNAcα1-4Galβ1-4GlcNAcβ1-3[Galα1-3(Fucα1-2)Galβ1-4GlcNAcβ1-3Galβ1-4GlcNAcβ1-6]GalNAcol	4	1	0	0	B	20.51	10686	0.370895	20.62	16083.7	0.834038	20.56	1835.14	0.130461
	1828	Hex4HexNAc5deHex1	Galα1-3(Fucα1-2)Gal-GlcNAcβ1-3(GlcNAcα1-4Gal-GlcNAcβ1-3Galβ1-4GlcNAcβ1-6)GalNAcol	4	1	0	0	B	21.44	5724.92	0.198702	21.45	13815.9	0.716441	21.9	978.56	0.0695666
	1842	NeuAc2Hex3HexNAc3deHex1	Galα1-3(Fucα1-2)Gal-GlcNAcβ1-3(NeuAcα2-8NeuAcα2-3GalGlcNAcβ1-6)GalNAcol	4	0	1	0	B	nd	0	0	28.9	474.54	0.0246079	nd	0	0
	1869	Hex3HexNAc6deHex1	GlcNAcα1-4Galβ1-4GlcNAcβ1-3[GlcNAcα1-4Galβ1-4GlcNAcβ1-3Gal(Fuc)GlcNAcβ1-6]GalNAcol	4	1	0	0	Le a/x	18.46	43947.3	1.52534	nd	0	0	18.45	6283.63	0.446708
	1885	Hex4HexNAc6	GlcNAcα1-4 + 2(Gal-GlcNAcβ1-3) + Galβ1-4GlcNAcβ1-3(Galβ1-4GlcNAcβ1-6)GalNAcol	4	0	0	0	0	nd	0	0	24.22	3762.58	0.195113	nd	0	0
	1885	Hex4HexNAc6	GlcNAcα1-4 + 2(Gal-GlcNAcβ1-3) + Galβ1-4GlcNAcβ1-3(Galβ1-4GlcNAcβ1-6)GalNAcol	4	0	0	0	0	nd	0	0	25.14	2729.61	0.141547	nd	0	0
	1933	Hex5HexNAc4deHex2	Galα1-3(Fucα1-2)GalGlcNAcβ1-3[Galα1-3(Fucα1-2)Gal-GlcNAcβ1-3Galβ1-4GlcNAcβ1-6]GalNAcol	4	0	0	0	B	18.27	30560.9	1.06072	18.34	15725.1	0.815447	nd	0	0
	1957	NeuAc1Hex3HexNAc5deHex1	GlcNAcβ1-3[NeuAcα2-3Gal(Fuc)GlcNAcβ1-3Galβ1-4GlcNAcβ1-3 Galβ1-4GlcNAcβ1-6]GalNAcol	4	0	1	0	sLe a/x	nd	0	0	24.98	386.89	0.0200627	nd	0	0
	1974	Hex4HexNAc5deHex2	GlcNAcα1-4GalGlcNAcβ1-3[Galα1-3(Fucα1-2)Gal(Fuc)GlcNAcβ1-3Galβ1-4GlcNAcβ1-6]GalNAcol	4	1	0	0	Ble a/x	21.09	2415.54	0.0838393	nd	0	0	nd	0	0
	1990	Hex5HexNAc5deHex1	Galα1-3(Fucα1-2)Gal-GlcNAcβ1-3Galβ1-4GlcNAcβ1-3(Gal-GlcNAcβ1-3Galβ1-4GlcNAcβ1-6)GalNAcol	4	0	0	0	B	21.51	23339.8	0.810085	21.52	19398.8	1.00595	21.46	3358.76	0.238777
	1990	Hex5HexNAc5deHex1	Gal-GlcNAcβ1-3[Galα1-3(Fucα1-2)Gal-GlcNAcβ1-3Galβ1-4GlcNAcβ1-3Galβ1-4GlcNAcβ1-6]GalNAcol	4	0	0	0	B	22.2	11934.4	0.414223	22.22	22545.4	1.16912	22.16	3557.16	0.252881
	1990	Hex5HexNAc5deHex1	Galα1-3(Fucα1-2)Gal-GlcNAcβ1-3Galβ1-4GlcNAcβ1-3Galβ1-4GlcNAcβ1-3Galβ1-4GlcNAcβ1-3GalNAcol	1	0	0	0	B	22.74	3055.76	0.10606	nd	0	0	nd	0	0
	1990	Hex5HexNAc5deHex1	Galα1-3(Fucα1-2)Gal-GlcNAcβ1-3Galβ1-4GlcNAcβ1-3Galβ1-4GlcNAcβ1-3(Gal-GlcNAcβ1-6)GalNAcol	4	0	0	0	B	23.86	6067.89	0.210606	23.82	1486	0.0770584	nd	0	0
	2031	Hex4HexNAc6deHex1	Gal-GlcNAcβ1-3Galβ1-4GlcNAcβ1-3[GlcNAcα1-4Gal(Fuc)GlcNAcβ1-3Galβ1-4GlcNAcβ1-6]GalNAcol	4	1	0	0	Le a/x	nd	0	0	21.15	4223.04	0.218991	nd	0	0
	2079	Hex5HexNAc4deHex3	Galα1-3(Fucα1-2)Gal-GlcNAcβ1-3[Galα1-3(Fucα1-2)Gal(Fuc)GlcNAcβ1-3Galβ1-4GlcNAcβ1-6]GalNAcol	4	0	0	0	Ble a/x	nd	0	0	18.04	5951.29	0.308612	nd	0	0
	2120	Hex4HexNAc5deHex3	GlcNAcβ1-3[Galα1-3(Fucα1-2)Gal(Fuc)GlcNAcβ1-3Galβ1-4GlcNAcβ1-3Gal(Fuc)GlcNAcβ1-6]GalNAcol	4	0	0	0	Ble a/x	17.18	20172.4	0.700149	nd	0	0	nd	0	0
	2120	Hex4HexNAc5deHex3	Fucα1-2Gal(Fuc)GlcNAcβ1-3Galβ1-4GlcNAcβ1-3[Gal(Fuc)GlcNAcβ1-3Galβ1-4GlcNAcβ1-6]GalNAcol	4	0	0	0	Le a/b/x/y	nd	0	0	18.36	2106.31	0.109225	nd	0	0
	2136	Hex5HexNAc5deHex2	Gal-GlcNAcβ1-3[Fucα1-2Gal(Fuc)GlcNAcβ1-3Galβ1-4GlcNAcβ1-3Galβ1-4GlcNAcβ1-6]GalNAcol	4	0	0	0	Ble a/x	nd	0	0	18.55	2783.16	0.144324	nd	0	0
	2136	Hex5HexNAc5deHex2	Gal-GlcNAcβ1-3[Galα1-3(Fucα1-2)Gal-GlcNAcβ1-3Gal(Fuc)GlcNAcβ1-3Galβ1-4GlcNAcβ1-6]GalNAcol	1	0	0	0	Ble a/x	19.68	27502.4	0.95456	19.67	15697.7	0.814024	19.58	2673.4	0.190054
	2136	Hex5HexNAc5deHex2	Galα1-3(Fucα1-2)Gal-GlcNAcβ1-3Gal(Fuc)GlcNAcβ1-3Galβ1-4GlcNAcβ1-3Galβ1-4GlcNAcβ1-3GalNAcol	4	0	0	0	Ble a/x	20.85	7622.35	0.264559	nd	0	0	nd	0	0
	2225	Hex5HexNAc4deHex4	Galα1-3(Fucα1-2)Gal(Fuc)GlcNAcβ1-3[Fucα1-2Gal(Fuc)GlcNAcβ1-3Galβ1-4GlcNAcβ1-6]GalNAcol	4	0	0	0	Ble a/x	nd	0	0	16.83	3999.17	0.207382	nd	0	0
	2282	Hex5HexNAc5deHex3	Galα1-3(Fucα1-2)Gal(Fuc)GlcNAcβ1-3[Gal(Fuc)GlcNAcβ1-3Galβ1-4GlcNAcβ1-3Galβ1-4GlcNAcβ1-6]GalNAcol	4	0	0	0	Ble a/x	nd	0	0	19.63	11475.5	0.595074	19.61	3117.35	0.221615
	2298	Hex6HexNAc5eHex2	Galα1-3(Fucα1-2)Gal-GlcNAcβ1-3Galβ1-4GlcNAcβ1-3[Galα1-3(Fucα1-2)Gal-GlcNAcβ1-3Galβ1-4GlcNAcβ1-6]GalNAcol	4	1	0	0	B	19.88	6691.56	0.232253	19.89	3642.2	0.188871	nd	0	0
	2298	Hex6HexNAc5eHex2	Galα1-3(Fucα1-2)Gal-GlcNAcβ1-3[Galα1-3(Fucα1-2)Gal-GlcNAcβ1-3Galβ1-4GlcNAcβ1-3Galβ1-4GlcNAcβ1-6]GalNAcol	4	1	0	0	B	20.86	4682.42	0.162519	nd	0	0	nd	0	0
	2339	Hex5HexNAc6deHex2	2Fuc + Gal-GlcNAcβ1-3Galβ1-4GlcNAcβ1-3(Gal-GlcNAcβ1-3Galβ1-4GlcNAcβ1-3Galβ1-4GlcNAcβ1-6)GalNAcol	4	0	0	0	Le a/x	nd	0	0	21.05	7311.41	0.379142	nd	0	0
	2355	Hex6HexNAc6deHex1	Gal-GlcNAcβ1-3[Galα1-3(Fucα1-2)Gal-GlcNAcβ1-3Galβ1-4GlcNAcβ1-3Galβ1-4GlcNAcβ1-3Galβ1-4GlcNAcβ1-6]GalNAcol	4	0	0	0	B	24.55	816.23	0.0283299	24.5	10055.3	0.521429	24.49	1183.08	0.084106
	2355	Hex6HexNAc6deHex1	Galα1-3(Fucα1-2)Gal-GlcNAcβ1-3Galβ1-4GlcNAcβ1-3[Gal-GlcNAcβ1-3Galβ1-4GlcNAcβ1-3Galβ1-4GlcNAcβ1-6]GalNAcol	4	0	0	0	B	25.89	721.77	0.0250514	nd	0	0	nd	0	0
	2396	Hex5HexNAc7deHex1	Gal(Fuc)GlcNAcβ1-3Galβ1-4GlcNAcβ1-3Galβ1-4GlcNAcβ1-3(GlcNAcα1-4Gal-GlcNAcβ1-3Galβ1-4GlcNAcβ1-6]GalNAcol	4	1	0	0	Le a/x	nd	0	0	22.48	1183.98	0.0613968	nd	0	0
	2501	Hex6HexNAc6deHex2	Galα1-3(Fucα1-2)Galβ1-4GlcNAcβ1-3Galβ1-4GlcNAcβ1-3Galβ1-4GlcNAcβ1-3[Gal(Fuc)GlcNAcβ1-3Galβ1-4GlcNAcβ1-3Galβ1-4GlcNAcβ1-6]GalNAcol	4	0	0	0	Ble a/x	21.98	5275.71	0.183111	21.98	8674.78	0.449842	21.97	965.81	0.0686602
	2558	Hex6HexNAc7deHex1	Fuc + Galβ1-4GlcNAcβ1-3Galβ1-4GlcNAcβ1-3Galβ1-4GlcNAcβ1-3[Galβ1-4GlcNAcβ1-3Galβ1-4GlcNAcβ1-3Galβ1-4GlcNAcβ1-6]GalNAcol	4	0	0	0	Le a/x	nd	0	0	23.2	2014.87	0.104484	nd	0	0
	2558	Hex6HexNAc7deHex1	Fuc + Galβ1-4GlcNAcβ1-3Galβ1-4GlcNAcβ1-3Galβ1-4GlcNAcβ1-3[Galβ1-4GlcNAcβ1-3Galβ1-4GlcNAcβ1-3Galβ1-4GlcNAcβ1-6]GalNAcol	4	0	0	0	Le a/x	nd	0	0	25.6	613.75	0.0318268	nd	0	0
	2647	Hex6HexNAc6deHex3	Fucα1-2Gal(Fuc)GlcNAcβ1-3Galβ1-4GlcNAcβ1-3Galβ1-4GlcNAcβ1-3[Galα1-3(Fucα1-2)Gal-GlcNAcβ1-3Galβ1-4GlcNAcβ1-6]GalNAcol	4	0	0	0	Le a/b/x/y	nd	0	0	19.18	7521.87	0.390056	nd	0	0
	2663	Hex7HexNAc6deHex2	Galα1-3(Fucα1-2)Galβ1-4GlcNAcβ1-3Galβ1-4GlcNAcβ1-3Galβ1-4GlcNAcβ1-3[Galα1-3(Fucα1-2)Galβ1-4GlcNAcβ1-3Galβ1-4GlcNAcβ1-6]GalNAcol	4	0	0	0	B	21.94	1377.22	0.047801	nd	0	0	nd	0	0
	2721	Hex7HexNAc7deHex1	Galβ1-4GlcNAcβ1-3Galβ1-4GlcNAcβ1-3Galβ1-4GlcNAcβ1-3[Galα1-3(Fucα1-2)Galβ1-4GlcNAcβ1-3Galβ1-4GlcNAcβ1-3Galβ1-4GlcNAcβ1-6]GalNAcol	4	0	0	0	B	25.77	142.5	0.00494593	25.92	1450.64	0.0752247	nd	0	0
	2867	Hex7HexNAc7deHex2	Gal(Fuc)GlcNAcβ1-3Galβ1-4GlcNAcβ1-3[Galα1-3(Fucα1-2)Gal-GlcNAcβ1-3Galβ1-4GlcNAcβ1-3Galβ1-4GlcNAcβ1-3Galβ1-4GlcNAcβ1-6]GalNAcol	4	0	0	0	Ble a/x	nd	0	0	22.34	3966.75	0.205701	nd	0	0
	3029	Hex8HexNAc7deHex2	Galα1-3(Fucα1-2)Gal-GlcNAcβ1-3Galβ1-4GlcNAcβ1-3Galβ1-4GlcNAcβ1-3[Galα1-3(Fucα1-2)Gal-GlcNAcβ1-3Galβ1-4GlcNAcβ1-3Galβ1-4GlcNAcβ1-6]GalNAcol	4	0	0	0	B	nd	0	0	23.02	1852.31	0.0960538	nd	0	0
	Sum									2.88116e+06	100		1.92841e+06	100		1.40665e+06	100
	Footnote:
	[1]	mass of strucutre in negative ion mode; mass with hyphens indicates the isomeric structures;
	[2]	Hex, hexose; HexNAc, N-acetylhexosamine; deHex, fucose; NeuAc, N-acetylneuraminic acid; NeuGc, N-acetyl glycolylneuraminic acid; S, sulphate
	[3]	structures are given in the text according following rules: the structure is described clockwise and left-to-right where reducing end locates righmost side (as shown in cartoon figure); "+" is used for uncertain location
		The cartoon figure of O-glycan is described as "Fucα1-3(Galβ1-4)GlcNAcβ1-6(NeuAcα2-3Galβ1-4GlcNAcβ1-6)Galβ1-3[Galβ1-4(6S)GlcNAcβ1-6]GalNAcol"
	[4]	Core type of O-glycans
	[5]	Presence (1) and absence (0) of terminal α1,4GlcNAc;
		Presence (1) and absence (0) of lacdiNAc;
		Status of Lewis types: B, blood type B; Ble b/y, blood type B with Lewis b/y;
	[6]	Sample ch2 (lewis b negative, putative all other Lewis type); DHOY, Leb positive, putative all other Le types; DHOD, Leb negative, putative Ley
	[7]	Retention time (RT) of selected structure on LC;
	[8]	The intensity is area-under-the-curves (AUCs) of each glycan. For comparsion of glycan abundances between samples, the intensity is normalised to total AUC (summed AUCs of all glycans in a sample) and expressed as a percentage.

## Sheet: Human gastric O-glycan
									3IS [7]			4ID
	Mass[1]	Composition[2]	Putative structures [3]	Type [4]	Alpha1,4GlcNAc [5]	LacdiNAc [6]	Sialylation	Blood type	RT [8]	Intensity [8]	Percentage	RT4	Intensity4	Percentage2
	384	Hex1HexNAc1	Galβ1-3GalNAcol	1	0	0	0	0	7.74	267.66	0.284092	7.74	2091.65	3.08176
	425	HexNAc2	GlcNAcβ1-3GalNAcol	3	0	0	0	0	8.03	381.35	0.404762	nd	0	0
	513	NeuAc1HexNAc1	NeuAcα2-6GalNAcol	0	0	0	1	0	9.1	4327.4	4.59307	9.09	1461.4	2.15317
	530	Hex1HexNAc1deHex1	Fucα1-2Galβ1-3GalNAcol	1	0	0	0	H	22.59	8501.86	9.02381	nd	0	0
	587-1	Hex1HexNAc2	Galβ1-3(GlcNAcβ1-6)GalNAcol	2	0	0	0	0	10.57	499.2	0.529847	10.63	603	0.888437
	587-2	Hex1HexNAc2	Galβ1-4GlcNAcβ1-3GalNAcol	3	0	0	0	0	12	2238.6	2.37603	12.03	2136.6	3.14798
	628	HexNAc3	GalNAcβ1-4GlcNAcβ1-3GalNAcol	3	0	1	0	0	11.48	1214.6	1.28917	nd	0	0
	675-1	NeuAc1Hex1HexNAc1	Galβ1-3(NeuAcα2-6)GalNAcol	1	0	0	1	0	10.39	710.3	0.753907	10.34	1283.9	1.89165
	675-2	NeuAc1Hex1HexNAc1	NeuAcα2-3Galβ1-3GalNAcol	1	0	0	1	0	12.38	634	0.672923	12.41	725.7	1.06922
	733-1	Hex1HexNAc2deHex1	Fucα1-2Galβ1-3GlcNAcβ1-3GalNAcol	3	0	0	0	H	14.35	1607.3	1.70598	nd	0	0
	733-2	Hex1HexNAc2deHex1	Fucα1-2(GalNAcα1-3)Galβ1-3GalNAcol	1	0	0	0	A	15.07	4733.1	5.02368	nd	0	0
	733-3	Hex1HexNAc2deHex1	Fucα1-2Galβ1-4GlcNAcβ1-3GalNAcol	3	0	0	0	H	17.89	4445.56	4.71849	nd	0	0
	733-4	Hex1HexNAc2deHex1	Fucα1-2Galβ1-3(GlcNAcβ1-6)GalNAcol	2	0	0	0	H	22.97	941.8	0.99962	nd	0	0
	749-1	Hex2HexNAc2	Galβ1-3(Galβ1-4GlcNAcβ1-6)GalNAcol	2	0	0	0	0	13.43	786.99	0.835305	13.29	24115.6	35.531
	749-2	Hex2HexNAc2	Galβ1-4GlcNAcβ1-3Galβ1-3GalNAcol	1	0	0	0	0	14.21	739.86	0.785282	nd	0	0
	790	Hex1HexNAc3	Galβ1-3(GalNAcβ1-4GlcNAcβ1-6)GalNAcol	2	0	1	0	0	12.53	554.06	0.588075	12.64	6256.62	9.21826
	878	NeuAc1Hex1HexNAc2	Galβ1-4GlcNAcβ1-3(NeuAcα2-6)GalNAcol	3	0	0	1	0	nd	0	0	12.98	286.61	0.42228
	895-1	Hex2HexNAc2deHex1	Galβ1-3[Galβ1-3(Fucα1-4)GlcNAcβ1-6]GalNAcol	2	0	0	0	0	nd	0	0	11.52	1522.5	2.24319
	895-2	Hex2HexNAc2deHex1	Galα1-3(Fucα1-2)Galβ1-3(GlcNAcβ1-6)GalNAcol	2	0	0	0	B	15.31	1079.28	1.14554	nd	0	0
	895-3	Hex2HexNAc2deHex1	Fucα1-2Galβ1-4GlcNAcβ1-3Galβ1-3GalNAcol	1	0	0	0	H	17.06	949.81	1.00812	nd	0	0
	895-4	Hex2HexNAc2deHex1	Galβ1-3(Fucα1-2Galβ1-4GlcNAcβ1-6)GalNAcol	2	0	0	0	H	18.26	4163.07	4.41865	18.33	304.18	0.448167
	895-5	Hex2HexNAc2deHex1	Fucα1-2Galβ1-3(Galβ1-4GlcNAcβ1-6)GalNAcol	2	0	0	0	H	23.23	1848.5	1.96198	nd	0	0
	936-1	Hex1HexNAc3deHex1	Fucα1-2(GalNAcα1-3)Galβ1-4GlcNAcβ1-3GalNAcol	3	0	0	0	A	13.36	546.82	0.580391	nd	0	0
	936-2	Hex1HexNAc3deHex1	Fucα1-2(GalNAcα1-3)Galβ1-3(GlcNAcβ1-6)GalNAcol	2	0	0	0	A	15.9	332.26	0.352658	nd	0	0
	936-3	Hex1HexNAc3deHex1	GlcNAcβ1-3(Fucα1-2Galβ1-4GlcNAcβ1-6)GalNAcol	4	0	0	0	H	18.92	366.02	0.388491	nd	0	0
	936-4	Hex1HexNAc3deHex1	Fucα1-2Galβ1-3(GalNAcβ1-4GlcNAcβ1-6)GalNAcol	2	0	1	0	H	23.23	3673.85	3.8994	nd	0	0
	952-1	Hex2HexNAc3	Galβ1-3(GlcNAcα1-4Galβ1-4GlcNAcb1-6)GalNAcol	2	1	0	0	0	nd	0	0	14.49	427.8	0.630304
	952-2	Hex2HexNAc3	GlcNAcα1-4Galβ1-3Gal(Galβ1-4GlcNAcβ1-6)GalNAcol	2	1	0	0	0	nd	0	0	17.2	326.19	0.480596
	1024	NeuAc1Hex1HexNAc2deHex1	Galβ1-4(Fucα1-3)GlcNAcβ1-3(NeuAcα2-6)GalNAcol	3	0	0	1	0	17.06	416.28	0.441837	nd	0	0
	1040-1	NeuAc1Hex2HexNAc2	Galβ1-4GlcNAcβ1-3Galβ1-3(NeuAcα2-6)GalNAcol	2	0	0	1	0	nd	0	0	15.86	339.62	0.500383
	1040-2	NeuAc1Hex2HexNAc2	NeuAcα2-3Galβ1-3(Galβ1-4GlcNAcβ1-6)GalNAcol	2	0	0	1	0	nd	0	0	17.56	5649.06	8.32311
	1041-1	Hex2HexNAc2deHex2	Gal(Fuc)GlcNAc-Galβ1-3GalNAcol	1	0	0	0	0	13.85	542.38	0.575678	nd	0	0
	1041-2	Hex2HexNAc2deHex2	Fucα1-2Galβ1-4GlcNAcβ1-3(Fucα1-2)Galβ1-3GalNAcol	1	0	0	0	H	17.48	2438.06	2.58774	nd	0	0
	1041-3	Hex2HexNAc2deHex2	Fucα1-2Galβ1-3(Fucα1-2Galβ1-4GlcNAcβ1-6)GalNAcol	2	0	0	0	H	25.29	19929.1	21.1526	nd	0	0
	1081	NeuAc1Hex1HexNAc3	NeuAcα2-3Galβ1-3(GalNAcβ1-4GlcNAcβ1-6)GalNAcol	2	0	1	1	0	16.13	538.89	0.571974	16.27	391.52	0.57685
	1098-1	Hex2HexNAc3deHex1	Fucα1-2(GalNAcα1-3)Galβ1-4GlcNAcβ1-3Galβ1-3GalNAcol	1	0	0	0	A	12.7	629.98	0.668656	nd	0	0
	1098-2	Hex2HexNAc3deHex1	Galβ1-3[Fucα1-2(GalNAcα1-3)Galβ1-4GlcNAcβ1-6]GalNAcol	2	0	0	0	A	13.05	893.54	0.948397	nd	0	0
	1098-3	Hex2HexNAc3deHex1	Fucα1-2(GalNAcα1-3)Galβ1-3(Galβ1-4GlcNAcβ1-6)GalNAcol	2	0	0	0	A	16.99	612.24	0.649827	nd	0	0
	1098-4	Hex2HexNAc3deHex1	Gal(Fuc)GlcNAc-Galβ1-4GlcNAcβ1-3GalNAcol	3	0	0	0	0	19.65	459.52	0.487731	nd	0	0
	1114-1	Hex3HexNAc3	Galβ1-4GlcNAcβ1-3Galβ1-3(Galβ1-4GlcNAcβ1-6)GalNAcol	2	0	0	0	0	nd	0	0	18.04	4688.32	6.90759
	1114-2	Hex3HexNAc3	Galβ1-3(Galβ1-4GlcNAcβ1-3Galβ1-4GlcNAcβ1-6)GalNAcol	2	0	0	0	0	nd	0	0	20.18	3496.47	5.15156
	1139	Hex1HexNAc4deHex1	Fucα1-2(GalNAcα1-3)Galβ1-3(GalNAcβ1-4GlcNAcβ1-6)GalNAcol	2	0	1	0	A	nd	0	0	16.52	1978.05	2.91438
	1155-1	Hex2HexNAc4	GlcNAcα1-4Galβ1-3(GlcNAcα1-4Galβ1-4GlcNAcβ1-6)GalNAcol	2	1	0	0	0	nd	0	0	16.15	404.57	0.596078
	1155-2	Hex2HexNAc4	Galβ1-4GlcNAcβ1-3Galβ1-3(GalNAcβ1-4GlcNAcβ1-6)GalNAcol	2	0	1	0	0	16.82	263.99	0.280197	17.05	2066.94	3.04535
	1186-1	NeuAc1Hex2HexNAc2deHex1	Galβ1-3[NeuAcα2-3Galβ1-3(Fucα1-4)GlcNAcβ1-6]GalNAcol	2	0	0	1	0	nd	0	0	15.72	448.42	0.660685
	1186-2	NeuAc1Hex2HexNAc2deHex1	NeuAcα2-3Galβ1-3(Fucα1-2Galβ1-4GlcNAcβ1-6)GalNAcol	2	0	0	1	H	20.78	2573.4	2.73139	nd	0	0
	1243	NeuAc1Hex2HexNAc3	NeuAcα2-3Galβ1-3[GlcNAcα1-4Galβ1-4GlcNAcβ1-6]GalNAcol	2	1	0	1	0	nd	0	0	18.54	349.61	0.515102
	1244-1	Hex2HexNAc3deHex2	GalNAcα1-3(Fucα1-2)Galβ1-3[Gal(Fuc)GlcNAcβ1-6]GalNAcol	2	0	0	0	A	12.99	607.07	0.64434	nd	0	0
	1244-2	Hex2HexNAc3deHex2	GalNAcα1-3(Fucα1-2)Galβ1-3[Fucα1-2Galβ1-4GlcNAcβ1-6]GalNAcol	2	0	0	0	A	21.18	2463.46	2.6147	nd	0	0
	1244-3	Hex2HexNAc3deHex2	Fucα1-2Galβ1-3[GalNAcα1-3(Fucα1-2)Galβ1-4GlcNAcβ1-6]GalNAcol	2	0	0	0	A	23.34	3942.48	4.18452	nd	0	0
	1260-1	Hex3HexNAc3deHex1	Gal(Fuc)GlcNAcβ1-3Galβ1-3(Galβ1-4GlcNAcβ1-6)GalNAcol	2	0	0	0	0	nd	0	0	15.43	731.28	1.07744
	1260-2	Hex3HexNAc3deHex1	Gal(Fuc)GlcNAc-Galβ1-3(Galβ1-4GlcNAcβ1-6)GalNAcol	2	0	0	0	0	nd	0	0	16.53	526.68	0.77599
	1260-3	Hex3HexNAc3deHex1	Gaβ1-4GlcNAcβ1-3Galβ1-3(Fucα1-2Gaβ1-4GlcNAcβ1-6)GalNAcol	2	0	0	0	H	20.78	391.1	0.415111	nd	0	0
	1260-4	Hex3HexNAc3deHex1	Fucα1-2Galβ1-4GlcNAcβ1-3Galβ1-4GlcNAcβ1-3Galβ1-3GalNAcol	1	0	0	0	H	21.8	639.05	0.678283	nd	0	0
	1260-5	Hex3HexNAc3deHex1	Fucα1-2Galβ1-3(Gaβ1-4GlcNAcβ1-3Gaβ1-4GlcNAcβ1-6)GalNAcol	2	0	0	0	H	24.5	427.35	0.453586	nd	0	0
	1389	NeuAc1Hex2HexNAc3deHex1	NeuAcα2-3Galβ1-3[GalNAcα1-3(Fucα1-2)Galβ1-4GlcNAcβ1-6]GalNAcol	2	0	0	1	A	15.76	873.61	0.927243	nd	0	0
	1405	NeuAc1Hex3HexNAc3	Galβ1-3(NeuAcα2-3Galβ1-4GlcNAcβ1-3Galβ1-4GlcNAcβ1-6)GalNAcol	2	0	0	1	0	nd	0	0	22.33	449.52	0.662305
	1406-1	Hex3HexNAc3deHex2	Galβ1-4GlcNAcβ1-3(Fucα1-2)Galβ1-3(Fucα1-2Galβ1-4GlcNAcβ1-6)GalNAcol	2	0	0	0	H	21.02	192.39	0.204201	nd	0	0
	1406-2	Hex3HexNAc3deHex2	Fucα1-2Galβ1-4GlcNAcβ1-3Galβ1-3[Galβ1-4(Fucα1-3)GlcNAcβ1-6]GalNAcol	2	0	0	0	H	20.52	270.95	0.287584	nd	0	0
	1406-3	Hex3HexNAc3deHex2	Fucα1-2Galβ1-4GlcNAcβ1-3Galβ1-3(Fucα1-2Galβ1-4GlcNAcβ1-6)GalNAcol	2	0	0	0	H	24.43	290.82	0.308674	nd	0	0
	1406-4	Hex3HexNAc3deHex2	Fucα1-2Galβ1-3(Fucα1-2Galβ1-4GlcNAcβ1-3Galβ1-4GlcNAcβ1-6)GalNAcol	2	0	0	0	H	25.39	326.46	0.346502	nd	0	0
	1447-1	Hex2HexNAc4deHex2	GalNAcα1-3(Fucα1-2)Galβ1-3[GalNAcα1-3(Fucα1-2)Galβ1-4GlcNAcβ1-6]GalNAcol	2	0	0	0	A	17.17	1597.94	1.69604	nd	0	0
	1447-2	Hex2HexNAc4deHex2	Fucα1-2Galβ1-4GlcNAcβ1-3(Fucα1-2)Galβ1-3(GalNAcβ1-4GlcNAcβ1-6)GalNAcol	2	0	1	0	H	19.72	815.81	0.865895	nd	0	0
	1479-1	Hex4HexNAc4	Galβ1-4GlcNAcβ1-3(Galβ1-4GlcNAcβ1-6)Galβ1-3(Galβ1-4GlcNAcβ1-6)GalNAcol	2	0	0	0	0	nd	0	0	19.11	1931.61	2.84596
	1479-2	Hex4HexNAc4	Galβ1-4GlcNAcβ1-3Galβ1-3(Galβ1-4GlcNAcβ1-3Galβ1-4GlcNAcβ1-6)GalNAcol	2	0	0	0	0	nd	0	0	22.57	1447.94	2.13334
	1479-3	Hex4HexNAc4	Galβ1-3(Galβ1-4GlcNAcβ1-3Galβ1-4GlcNAcβ1-3Galβ1-4GlcNAcβ1-6)GalNAcol	2	0	0	0	0	nd	0	0	25.13	649.55	0.957022
	1520	Hex3HexNAc5	Galβ1-4GlcNAcβ1-3(Galβ1-4GlcNAcβ1-6)Galβ1-3(GalNAcβ1-4GlcNAcβ1-6)GalNAcol	2	0	1	0	0	nd	0	0	18.66	781.11	1.15086
	1552-1	Hex3HexNAc3deHex3	Fucα1-2Galβ1-4GlcNAcβ1-3(Fucα1-2)Galβ1-3(Fucα1-2Galβ1-4GlcNAcβ1-6)GalNAcol	2	0	0	0	H	23.84	787.52	0.835868	nd	0	0
	1552-2	Hex3HexNAc3deHex3	Fucα1-2Galβ1-3[Fucα1-2Galβ1-4GlcNAcβ1-3(Fucα1-2)Galβ1-4GlcNAcβ1-6]GalNAcol	2	0	0	0	H	24.91	1583.66	1.68089	nd	0	0
	1609-1	Hex3HexNAc4deHex2	Fucα1-2Gal-GlcNAcβ1-3Galβ1-3[GalNAcα1-3(Fucα1-2)Galβ1-4GlcNAcβ1-6]GalNAcol	2	0	0	0	A	19.59	470.74	0.49964	nd	0	0
	1609-2	Hex3HexNAc4deHex2	Fucα1-2(GalNAcα1-3)Galβ1-4GlcNAcβ1-3Galβ1-3(Fucα1-2Galβ1-4GlcNAcβ1-6)GalNAcol	2	0	0	0	A	20.32	821.42	0.871849	nd	0	0
	1650	Hex2HexNAc5deHex2	GalNAcα1-3(Fucα1-2)Gal-GlcNAcβ1-3[GalNAcα1-3(Fucα1-2)Gal-GlcNAcβ1-6]GalNAcol	4	0	0	0	A	15.76	217.87	0.231246	nd	0	0
	1755-1	Hex3HexNAc4deHex3	GalNAcα1-3(Fucα1-2)Galβ1-3[Fucα1-2Galβ1-4GlcNAcβ1-3(Fucα1-2)Galβ1-4GlcNAcβ1-6]GalNAcol	2	0	0	0	A	19.88	804.16	0.85353	nd	0	0
	1755-2	Hex3HexNAc4deHex3	GalNAcα1-3(Fucα1-2)Galβ1-4(Fucα1-2)GlcNAcβ1-3Galβ1-3(Fucα1-2Galβ1-4GlcNAcβ1-6)GalNAcol	2	0	0	0	A	20.42	501.49	0.532278	nd	0	0
	1812-1	Hex3HexNAc5deHex2	GalNAcα1-3(Fucα1-2)Galβ1-4GlcNAcβ1-3Galβ1-3[GalNAcα1-3(Fucα1-2)Galβ1-4GlcNAcβ1-6]GalNAcol	2	0	0	0	A	16.13	299.31	0.317685	nd	0	0
	1812-2	Hex3HexNAc5deHex2	GalNAcα1-3(Fucα1-2)Galβ1-3[GalNAcα1-3(Fucα1-2)Galβ1-4GlcNAcβ1-3Galβ1-4GlcNAcβ1-6]GalNAcol	2	0	0	0	A	18.53	432	0.458522	nd	0	0
	1844	Hex5HexNAc5	Gal-GlcNAc-Galβ1-3(Gal-GlcNAc-Gal-GlcNAc-Galβ1-4GlcNAcβ1-6)GalNAcol	2	0	0	0	0	26.28	168.31	0.178643	nd	0	0
	1958	Hex3HexNAc5deHex3	Galβ1-4GlcNAcβ1-3Galβ1-4GlcNAcβ1-3Galβ1-4GlcNAcβ1-3Galβ1-4GlcNAcβ1-3Galβ1-3GalNAcol	2	0	0	0	H	16.27	136.18	0.14454	nd	0	0
	1974	Hex4HexNAc5deHex2	GalNAcα1-3(Fucα1-2)Galβ1-3(Fucα1-2Galβ1-4GlcNAcβ1-3Galβ1-4GlcNAcβ1-3Galβ1-4GlcNAcβ1-6)GalNAcol	2	0	0	0	A	24.63	154.5	0.163985	nd	0	0
	2120	Hex4HexNAc5deHex3	Fucα1-2Galβ1-4(Fucα1-3)GlcNAcβ1-3Galβ1-3[GalNAcα1-3(Fucα1-2)Galβ1-4GlcNAcβ1-3Galβ1-4GlcNAcβ1-6)GalNAcol	2	0	0	0	A	21.35	159.51	0.169303	nd	0	0
	Sum									94215.8	100		67872	100
	Footnote:
	[1]	mass of strucutre in negative ion mode; mass with hyphens indicates the isomeric structures;
	[2]	Hex, hexose; HexNAc, N-acetylhexosamine; deHex, fucose; NeuAc, N-acetylneuraminic acid; NeuGc, N-acetyl glycolylneuraminic acid; S, sulphate
	[3]	structures are given in the text according following rules: the structure is described clockwise and left-to-right where reducing end locates righmost side (as shown in cartoon figure); "+" is used for uncertain location
	[4]	Types of O-glycan core;
	[5]	Presence (1) and absence (0) of alpha1,4GlcNAc;
	[6]	Presence (1) and absence (0) of LacdiNAc;
	[7]	Sample 3IS, Leb positive/alpha1,4GlcNAc negative; 4ID, Leb negative/alpha1,4GlcNAc positive
	[8]	Retention time (RT) of selected structure on LC;
		The intensity is area-under-the-curves (AUCs) of each glycan. For comparsion of glycan abundances between samples, the intensity is normalised to total AUC (summed AUCs of all glycans in a sample) and expressed as a percentage.
